# Supplementary material for: No evidence for female kin association, indications for extragroup paternity, and sex‐biased dispersal patterns in wild western gorillas
Source: Ecol Evol. 2021 May 25;11(12):7634–46. doi: 10.1002/ece3.7596 (PMC8216920; doi:10.1002/ece3.7596)
Supplement: Supplementary file 4 — Table S1‐S5 [file ECE3-11-7634-s003.xlsx]

## Sheet: ST1
Individual code	Known as	Genetic Sample Not Available
CAR1-SB	silverback since 2000
CAR1-F1	adult female since 2002
CAR1-F2	adult female since 2002
CAR1-F3	adult female since 2002
CAR1-F4	aquired subadult female since 2016-adult female
CAR1-IN1	infant-subadult
CAR1-IN2	infant-subadult
CAR1-IN3	juvenile-subadult
CAR1-IN4	infant-subadult
CAR1-IN5	infant-blackback
CAR1-IN6	infant-silverback
CAR1-IN7	infant-subadult
CAR1-IN8	infant-subadult
CAR1-IN9	infant-subadult
CAR1-IN10	juvenile-subadult	X
LSB1	silverback collected in 2008-09
LSB2	silverback collected in 2008-09
SB1	silverback since 2008
CAR2-SB	silverback since 2006
CAR2-F1	adult female since 2006
CAR2-F2	adult female since 2006
CAR2-F3	adult female since 2006
CAR2-F4	adult female since 2006	X
CAR2-IN1	infant-juvenile
CAR2-IN2	subadult
CAR2-IN3	infant-subadult
CAR2-IN4	juvenile-young silverback
CAR2-IN5	infant-subadult
CAR2-IN6	infant-subadult
CAR2-IN7	infant
CAR2-IN8	infant-subadult	X
CAR2-IN9	infant	X
CAR2-IN10	juvenile-young silverback	X
SB2	silverback since 2012
RC1-SB	silverback since 1999
RC1-F1	adult female since 2008
RC1-F2	adult female since 1999
RC1-F3	adult female since 1999
RC1-F4	acquired subadult female from RC2 group in 2011-adult female
RC1-F5	adult female since 1999
RC1-F6	acquired subadult female in 2011	X
RC1-IN1	infant
RC1-IN2	infant
RC1-IN3	subadult
RC1-IN4	subadult
RC1-IN5	infant	X
RC1-IN6	infant	X
RC1-IN7	infant
RC2-SB	silverback since 2010
RC2-F1	adult female since 2010
RC2-F2	adult female since 2010
RC2-IN1	juvenile
RC2-IN2	blackback-young silverback
RC2-IN3	juvenile
RC2-IN4	blackback
RC2-IN5	infant
RC2-IN6	subadult
RC2-IN7	infant	X

## Sheet: ST2
Group	Dyad	Minutes of focal time per dyad	Focal animal sampling study period
RC1	F1-F5	1775	april-may 2014
RC1	F1-F4	1978	april-may 2014
RC1	F1-F2	1578	april-may 2014
RC1	F2-F5	1849	april-may 2014
RC1	F2-F4	2052	april-may 2014
RC1	F2-F3	1458	april-may 2014
RC1	F4-F5	2249	april-may 2014
RC1	F1-F3	1384	april-may 2014
RC1	F3-F5	1655	april-may 2014
RC1	F3-F4	1858	april-may 2014
RC2	F1-F2	527	april-may 2014
CAR1	F1-F3	1161	april-may-june 2008
CAR1	F1-F2	2244	april-may-june 2008
CAR1	F2-F3	3137	april-may-june 2008
CAR1	F2-F4	1325	june july 2019
CAR2	F1-F2	1664	june to august 2017

## Sheet: ST3
Marker	F	R	Multiplex	N alleles	Exp He
D10s1432	CAGTGGACACTAAACACAATCC	TAGATTATCTAAATGGTGGATTTCC	M1	7	0.813
D16s2624	TGAGGCAATTTGTTACAGAGC	TAATGTACCTGGTACCAAAAACA	M1	5	0.669
D4s1627	AGCATTAGCATTTGTCCTGG	GACTAACCTGACTCCCCCTC	M1	6	0.747
D6s1056	ACAAGAACAGCATGGGGTAA	CCTGGATCATGAATTGCTAT	M1	6	0.774
D7s817	TAAATCTCTTTATGGCTGACTG	GGGTTCTGCAGAGAAACAGA	M1	7	0.807
D14s306	AAAGCTACATCCAAATTAGGTAGG	TGACAAAGAAACTAAAATGTCTC	M2	6	0.593
D2s1326	AGACAGTCAAGAATAACTGCCC	CTGTGGCCCAAAAGCTGAAT	M2	9	0.835
D5s1470	CATGCACAGTGTGTTTACTGG	TAGGATTTTACTATATTCCCCAGG	M2	9	0.845
D8s1106	TTGTTTACCCCTGCATCACT	TTCTCAGAATTGCTCATAGTGC	M2	6	0.73
vWF	CCCTAGTGGATGATAAGAATAATC	GGACAGATGATAAATACATAGGATGGATGG	M2	7	0.699
Amelogenin (sex)	CCCTGGGCTCTGTAAAGAATAGTG	ATCAGAGCTTAAACTGGGAAGCTG	M1	na	na
Average				6.8	0.7512

## Sheet: ST4
		Field observations		Cervus output								Relpair output
Immature ID	Sex	Candidate mother	Candidate father	Predicted mother	Predicted father	Trio confidence	Trio mismatches	Mother confidence	Mother mismatches	Father confidence	Father mismatches	Predicted mother (relationship, LR)	Predicted father (relationship, LR)	Predicted mother 2 (relationship, LR)	Predicted father 2 (relationship, LR)
CAR1-IN1	M	CAR1-F1	CAR1-SB	CAR1-F1	CAR1-SB	+	1						CAR1-SB (PO, 26.9)
CAR1-IN2	F	CAR1-F2	CAR1-SB	CAR1-F2	CAR1-SB	*	0					CAR1-F2 (PO, 27.5)	CAR1-SB (PO, 56)
CAR1-IN3	F	CAR1-F2	CAR1-SB	CAR1-F2	CAR1-SB	+	1					CAR1-F2 (PO, 73.5)
CAR1-IN4	F	CAR1-F3	CAR1-SB	CAR1-F3	CAR1-SB	+	1					CAR1-F3 (PO, 212.3)
CAR1-IN5	M	CAR1-F2	CAR1-SB	CAR1-F2	CAR1-SB	*	0					CAR1-F2 (PO, 55.8)	CAR1-SB (PO, 57.9)		RC1-SB (FS, 10.5)
CAR1-IN6	M	left the group	CAR1-SB		LSB2					*	0		LSB2 (PO, 103.3)		CAR1-SB (PO, 14.7)
CAR1-IN7	F	CAR1-F1	CAR1-SB	CAR1-F1	CAR1-SB	*	0					CAR1-F1 (PO, 30.1)	CAR1-SB (PO, 59.9)		SB1 (FS, 16)
CAR1-IN8	F	CAR1-F3	CAR1-SB	CAR1-F3	CAR1-SB	+	0					CAR1-F3 (PO, 28)	CAR1-SB (PO, 49.1)
CAR1-IN9	F	CAR1-F3	CAR1-SB	CAR1-F3	CAR1-SB	*	0						CAR1-SB (PO, 249.2)
CAR2-IN1	F	CAR2-F3	CAR2-SB	CAR2-F3	CAR2-SB	*	0					CAR2-F3 (PO, 404.7)	CAR2-SB (PO, 88.5)
CAR2-IN2	F	CAR2-F3?	CAR2-SB		CAR2-SB					*	0		CAR2-SB (PO, 203.5)
CAR2-IN3	M	CAR2-F1	CAR2-SB	CAR2-F1	CAR2-SB	*	0					CAR2-F1 (PO, 861.1)	CAR2-SB (FS, 425.2)
CAR2-IN4	M	CAR2-F1?	CAR2-SB	CAR2-F1	CAR2-SB	*	1					CAR2-F1 (PO, 132.9)	CAR2-SB (PO, 276.7)
CAR2-IN5	M	CAR2-F3	CAR2-SB	CAR2-F3	CAR2-SB	*	0					CAR2-F3 (PO, 71.1)	CAR2-SB (PO, 1045.1)
CAR2-IN6	F	CAR2-F2	CAR2-SB	CAR2-F2	CAR2-SB	*	0					CAR2-F2 (PO, 231.4)	CAR2-SB (FS, 320)
CAR2-IN7	F	CAR2-F2	CAR2-SB	CAR2-F2	CAR2-SB	*	0					CAR2-F2 (PO, 165.5)	CAR2-SB (PO, 757.5)
RC1-IN1	F	RC1-F5	RC1-SB	RC1-F5	RC1-SB	*	1					RC1-F5 (PO, 487.1)	RC1-SB (PO, 93.2)
RC1-IN2	M	RC1-F2	RC1-SB	RC1-F2	RC1-SB	*	0					RC1-F2 (PO, 131.2)	RC1-SB (PO, 140.4)	RC1-F1 (FS, 52.7)
RC1-IN3	M	RC1-F2	RC1-SB	RC1-F2	RC1-SB	*	0					RC1-F2 (PO, 45.9)	RC1-SB (PO, 62.7)	RC1-F1 (FS, 14.6)
RC1-IN4	M	RC1-F5	RC1-SB	RC1-F5	RC1-SB	*	1						RC1-SB (PO, 110.1)
RC1-IN5	M	RC1-F1	RC1-SB	RC1-F1	RC1-SB	*	1					RC1-F1 (PO, 20.2)	RC1-SB (FS, 42.2)
RC2-IN1	F	RC2-F1?	RC2-SB?		RC2-SB					*	0
RC2-IN2	M	?	RC2-SB?		LSB2					+	1		LSB2 (FS, 20.1)
RC2-IN3	M	?	RC2-SB?	RC2-F1				+	1
RC2-IN4	M	?	RC2-SB?		RC2-SB					*	0
RC2-IN5	M	RC2-F1	RC2-SB	RC2-F1	RC2-SB			*	0	*	0	RC2-F1 (PO, 41.5)	RC2-SB (PO, 69.5)
RC2-IN6	F	?	RC2-SB?	CAR2-F3	RC2-SB			+	1	*	0		RC2-SB (PO, 10.6)
Mature ID
RC1-F4	M	RC2-F1?	RC2-SB	RC2-F1	RC2-SB	*	1					RC2-F1 (AV, 18)

## Sheet: ST5
ID1	ID2	Relation	Queller & Goodnight estimator	Queller & Goodnight p-value	Lynch & Ritland estimator	Lynch & Ritland p-value	Loiselle kinship estimator
CAR1-F3	RC1-F2	FF-inter	0.4208	0.0041	0.244	0.0425	0.191754
CAR2-F3	RC1-F1	FF-inter	0.3166	0.0186	0.103	0.1451	0.117269
RC1-F2	RC2-F2	FF-inter	0.3145	0.019	0.3971	0.0074	0.181112
CAR2-F3	RC1-F4	FF-inter	0.285	0.0275	0.0968	0.1533	0.127513
RC1-F4	RC2-F1	FF-inter	0.269	0.0332	0.4189	0.0054	0.154304
RC1-F5	RC2-F2	FF-inter	0.2674	0.0342	0.1209	0.1251	0.201753
CAR1-F3	CAR2-F3	FF-inter	0.2486	0.0445	0.3249	0.0188	0.120805
CAR2-F3	RC1-F3	FF-inter	0.19	0.0819	0.065	0.2051	0.075711
CAR2-F3	RC1-F2	FF-inter	0.1717	0.0968	0.1386	0.1071	0.053684
CAR1-F2	RC1-F2	FF-inter	0.1635	0.1041	0.1323	0.113	0.082824
RC1-F3	RC2-F1	FF-inter	0.1567	0.1116	0.0456	0.2397	0.102502
RC1-F3	RC2-F2	FF-inter	0.1388	0.132	0.0174	0.3021	0.088294
CAR1-F4	CAR2-F1	FF-inter	0.1144	0.1654	-0.0311	0.4398	0.111659
CAR1-F4	RC2-F2	FF-inter	0.0875	0.206	0.0072	0.3282	0.097224
CAR1-F2	CAR2-F2	FF-inter	0.0828	0.215	-0.0335	0.4482	0.08574
CAR1-F1	RC1-F1	FF-inter	0.0822	0.2162	-0.0246	0.4192	0.073392
RC1-F4	RC2-F2	FF-inter	0.0719	0.2338	-0.0483	0.4959	0.039152
CAR1-F4	RC1-F5	FF-inter	0.0669	0.2432	-0.0086	0.371	0.103696
RC1-F5	RC2-F1	FF-inter	0.0631	0.2494	-0.0189	0.4012	0.099804
CAR2-F3	RC2-F2	FF-inter	0.04	0.2905	0.0122	0.3151	0.007891
CAR2-F2	RC1-F5	FF-inter	0.0359	0.298	-0.0206	0.4065	0.109732
CAR1-F3	RC1-F1	FF-inter	0.0335	0.302	0.064	0.2066	0.026633
CAR2-F3	RC2-F1	FF-inter	0.0278	0.3122	-0.147	0.8245	0.001787
CAR2-F1	RC2-F2	FF-inter	0.0077	0.3532	-0.0452	0.4847	0.069845
CAR1-F4	CAR2-F2	FF-inter	0.0021	0.3649	0.008	0.326	0.076272
CAR1-F1	CAR2-F3	FF-inter	-0.0072	0.3849	-0.0266	0.4254	-0.00113
CAR2-F1	RC1-F2	FF-inter	-0.0175	0.4075	-0.1158	0.727	0.024165
CAR1-F3	RC1-F3	FF-inter	-0.0256	0.4255	-0.0128	0.3845	0.007438
CAR1-F4	RC1-F2	FF-inter	-0.0279	0.4302	0.0939	0.1565	0.016617
CAR1-F4	RC1-F3	FF-inter	-0.0341	0.4439	-0.0632	0.547	0.004769
CAR2-F3	RC1-F5	FF-inter	-0.0601	0.5042	-0.1327	0.7818	-0.02861
CAR1-F2	CAR2-F3	FF-inter	-0.0651	0.5148	0.0167	0.3038	-0.059222
CAR2-F2	RC1-F1	FF-inter	-0.0678	0.5214	-0.0297	0.4358	0.018488
CAR1-F2	RC1-F4	FF-inter	-0.0754	0.5378	-0.0511	0.5055	-0.026185
CAR2-F2	RC2-F2	FF-inter	-0.0782	0.544	0.0303	0.2725	0.031976
CAR2-F1	RC1-F3	FF-inter	-0.0854	0.5586	-0.1288	0.7702	-0.021557
RC1-F1	RC2-F2	FF-inter	-0.0915	0.5725	-0.0025	0.3541	-0.013188
CAR1-F4	RC1-F4	FF-inter	-0.0919	0.5736	-0.0236	0.4167	-0.011178
RC1-F2	RC2-F1	FF-inter	-0.112	0.6177	-0.1351	0.7907	-0.02115
CAR1-F4	RC1-F1	FF-inter	-0.1221	0.6426	-0.1035	0.6846	-0.021423
CAR1-F3	CAR2-F2	FF-inter	-0.1273	0.6531	-0.1504	0.8335	-0.008031
RC1-F1	RC2-F1	FF-inter	-0.1277	0.6541	-0.1856	0.9176	-0.025314
CAR2-F1	RC1-F5	FF-inter	-0.13	0.6591	0.041	0.2488	0.00962
CAR1-F4	RC2-F1	FF-inter	-0.1307	0.6602	-0.0647	0.5524	-0.001405
CAR1-F1	RC1-F4	FF-inter	-0.1318	0.6625	-0.0964	0.6614	-0.017988
CAR1-F2	RC1-F3	FF-inter	-0.1523	0.7043	-0.1439	0.8165	-0.084204
CAR2-F2	RC2-F1	FF-inter	-0.1565	0.713	0.0496	0.2325	0.004631
CAR1-F4	CAR2-F3	FF-inter	-0.1624	0.7265	-0.1543	0.844	-0.095945
CAR1-F2	CAR2-F1	FF-inter	-0.1714	0.7446	-0.1529	0.8395	-0.042363
CAR2-F1	RC1-F1	FF-inter	-0.1814	0.7641	-0.1983	0.9384	-0.047749
CAR2-F1	RC2-F1	FF-inter	-0.1858	0.773	-0.152	0.8373	-0.027732
CAR1-F1	RC1-F5	FF-inter	-0.1861	0.7735	-0.121	0.7447	-0.004737
CAR1-F1	CAR2-F2	FF-inter	-0.1916	0.7835	-0.0833	0.6166	0.001713
CAR1-F2	RC1-F1	FF-inter	-0.1934	0.7864	-0.178	0.9015	-0.073602
CAR1-F1	RC1-F3	FF-inter	-0.1971	0.7928	-0.0358	0.4552	-0.06979
CAR2-F2	RC1-F2	FF-inter	-0.2088	0.8118	-0.1006	0.6752	-0.045097
CAR2-F1	RC1-F4	FF-inter	-0.2122	0.8174	-0.1473	0.8254	-0.07138
CAR1-F1	RC1-F2	FF-inter	-0.2264	0.8407	-0.1698	0.8829	-0.057942
CAR2-F2	RC1-F3	FF-inter	-0.2452	0.8682	-0.1011	0.6771	-0.090819
CAR1-F3	RC1-F4	FF-inter	-0.2518	0.8773	-0.2059	0.9488	-0.108288
CAR2-F2	RC1-F4	FF-inter	-0.2564	0.8831	-0.0915	0.6464	-0.072892
CAR1-F3	RC2-F2	FF-inter	-0.2653	0.8946	-0.0979	0.6669	-0.116954
CAR1-F2	RC1-F5	FF-inter	-0.2891	0.9212	-0.2045	0.9472	-0.089222
CAR1-F1	CAR2-F1	FF-inter	-0.2904	0.9225	-0.1182	0.7348	-0.064524
CAR1-F3	CAR2-F1	FF-inter	-0.3017	0.9322	-0.2066	0.9494	-0.109802
CAR1-F1	RC2-F2	FF-inter	-0.31	0.9404	-0.1502	0.8327	-0.09437
CAR1-F2	RC2-F1	FF-inter	-0.322	0.9504	-0.1909	0.9274	-0.115082
CAR1-F1	RC2-F1	FF-inter	-0.3301	0.9572	-0.1457	0.8204	-0.075964
CAR1-F2	RC2-F2	FF-inter	-0.3548	0.9712	-0.2275	0.9711	-0.152645
CAR1-F3	RC1-F5	FF-inter	-0.3558	0.9719	-0.2165	0.9608	-0.131091
CAR1-F3	RC2-F1	FF-inter	-0.4724	0.9978	-0.3116	0.9985	-0.17239
CAR1-F2	CAR1-F3	FF-intra	0.4799	0.0015	0.473	0.0025	0.259148
RC2-F1	RC2-F2	FF-intra	0.3426	0.0123	0.3187	0.0202	0.172781
RC1-F2	RC1-F3	FF-intra	0.1072	0.1772	-0.0098	0.3749	0.052774
RC1-F4	RC1-F5	FF-intra	0.0808	0.2189	-0.0061	0.3637	0.090031
RC1-F1	RC1-F2	FF-intra	0.0674	0.2426	0.1116	0.1354	0.026582
CAR1-F1	CAR1-F3	FF-intra	0.052	0.2684	-0.0355	0.454	0.084777
RC1-F3	RC1-F4	FF-intra	0.046	0.2792	-0.0195	0.4029	0.024979
RC1-F1	RC1-F5	FF-intra	0.0061	0.3566	0.0056	0.3322	0.045912
RC1-F2	RC1-F4	FF-intra	-0.0039	0.3775	-0.0145	0.389	0.002952
CAR2-F1	CAR2-F2	FF-intra	-0.0609	0.5059	0.0724	0.1921	0.049946
CAR2-F1	CAR2-F3	FF-intra	-0.0845	0.5566	-0.1418	0.8106	-0.054522
RC1-F1	RC1-F4	FF-intra	-0.0866	0.5614	-0.0769	0.5931	-0.035087
CAR1-F1	CAR1-F4	FF-intra	-0.0905	0.5702	0.0279	0.2778	0.029552
CAR1-F2	CAR1-F4	FF-intra	-0.1043	0.6005	-0.0796	0.6035	-0.006886
CAR1-F1	CAR1-F2	FF-intra	-0.1552	0.7101	-0.1926	0.929	-0.018506
RC1-F1	RC1-F3	FF-intra	-0.2312	0.8472	-0.268	0.9916	-0.120764
RC1-F3	RC1-F5	FF-intra	-0.2377	0.8564	-0.0871	0.6307	-0.097269
RC1-F2	RC1-F5	FF-intra	-0.2729	0.9022	-0.1819	0.91	-0.085422
CAR1-F3	CAR1-F4	FF-intra	-0.3498	0.969	-0.2011	0.9425	-0.125282
CAR2-F2	CAR2-F3	FF-intra	-0.4308	0.9936	-0.3084	0.9984	-0.225408
CAR1-F2	RC1-SB	MF-inter	0.2999	0.0232	0.1276	0.1182	0.183695
SB2	RC1-F3	MF-inter	0.2987	0.0234	0.2465	0.0413	0.174611
RC1-F4	RC2-SB	MF-inter	0.285	0.0275	0.1452	0.1017	0.137369
SB1	RC1-F1	MF-inter	0.28	0.0292	0.0981	0.1516	0.142137
LSB1	RC1-F3	MF-inter	0.2751	0.0312	0.086	0.169	0.171454
CAR1-SB	CAR2-F1	MF-inter	0.2677	0.0341	0.2026	0.061	0.143554
CAR2-F2	RC1-SB	MF-inter	0.2457	0.0463	0.0606	0.2132	0.203641
LSB2	RC1-F4	MF-inter	0.2427	0.0471	0.1058	0.1419	0.153478
CAR1-F3	RC1-SB	MF-inter	0.2399	0.0482	0.3072	0.0229	0.183193
CAR1-F2	SB2	MF-inter	0.2363	0.0504	0.2757	0.0309	0.133373
CAR2-SB	RC2-F1	MF-inter	0.2007	0.0728	0.0391	0.2531	0.126003
CAR1-F1	SB1	MF-inter	0.2001	0.0733	0.0482	0.2352	0.159237
CAR2-F3	RC2-SB	MF-inter	0.1526	0.1155	-0.053	0.5119	0.028523
CAR1-SB	RC1-F2	MF-inter	0.15	0.1184	-0.0488	0.4977	0.048512
CAR1-F3	SB1	MF-inter	0.1416	0.128	-0.0497	0.5009	0.096578
CAR1-F2	LSB2	MF-inter	0.1391	0.1314	0.0653	0.2049	0.081683
LSB1	RC1-F4	MF-inter	0.1357	0.1364	-0.0406	0.4701	0.087757
RC1-F1	RC2-SB	MF-inter	0.125	0.1523	0.1421	0.1046	0.038061
CAR1-F1	RC2-SB	MF-inter	0.1161	0.1635	0.1866	0.0713	0.078312
CAR1-SB	CAR2-F3	MF-inter	0.1154	0.1646	-0.0472	0.4918	0.003699
CAR1-SB	RC1-F3	MF-inter	0.1147	0.1651	-0.0844	0.6203	0.036664
SB1	CAR2-F1	MF-inter	0.1012	0.185	0.0865	0.1685	0.105845
SB1	CAR2-F3	MF-inter	0.0854	0.2101	-0.0135	0.3866	0.033739
CAR1-F2	LSB1	MF-inter	0.0832	0.2144	0.0724	0.1921	0.06199
CAR1-SB	RC1-F1	MF-inter	0.0809	0.2185	-0.04	0.468	0.010472
CAR2-SB	RC1-F1	MF-inter	0.0745	0.2289	-0.0418	0.4737	0.038236
RC1-F3	RC2-SB	MF-inter	0.0679	0.2416	-0.1221	0.7486	0.012234
CAR1-F4	LSB1	MF-inter	0.0603	0.2541	0.0716	0.1933	0.067547
CAR2-F3	SB2	MF-inter	0.0572	0.2602	0.0619	0.2107	0.003552
CAR2-F1	SB2	MF-inter	0.0541	0.2654	-0.0539	0.5147	0.081426
RC1-F5	RC2-SB	MF-inter	0.0538	0.2656	-0.082	0.6123	0.068344
LSB1	CAR2-F3	MF-inter	0.0527	0.2671	-0.0565	0.5228	0.002991
CAR2-SB	RC1-F3	MF-inter	0.0506	0.2709	-0.108	0.6995	0.030553
LSB2	CAR2-F3	MF-inter	0.0484	0.2749	-0.0348	0.4522	0.000961
RC1-F2	RC2-SB	MF-inter	0.0348	0.3001	0.0939	0.1565	0.008409
CAR2-F1	RC2-SB	MF-inter	0.0323	0.3046	-0.0317	0.4416	0.046786
CAR1-F4	SB1	MF-inter	0.0264	0.3147	-0.0039	0.3574	0.064422
CAR1-F1	LSB2	MF-inter	0.0165	0.3345	0.0382	0.2545	0.058709
CAR1-F3	SB2	MF-inter	0.0041	0.3606	0.0557	0.2214	0.017155
LSB2	RC2-F1	MF-inter	-0.0119	0.3956	0.0451	0.2407	0.027752
CAR1-F3	LSB2	MF-inter	-0.0198	0.4121	-0.0974	0.6648	0.012182
CAR1-F2	SB1	MF-inter	-0.0247	0.4232	-0.1184	0.7354	0.024542
SB2	RC1-F1	MF-inter	-0.0353	0.4468	-0.0227	0.4133	-0.010727
LSB1	RC2-F2	MF-inter	-0.0514	0.4829	-0.1133	0.7181	0.0034
LSB2	RC1-F2	MF-inter	-0.0574	0.4981	-0.1228	0.7505	-0.021976
CAR1-F4	RC2-SB	MF-inter	-0.063	0.5102	-0.1077	0.6987	0.000123
LSB2	RC1-F1	MF-inter	-0.0655	0.5158	-0.0684	0.565	-0.02614
SB1	CAR2-F2	MF-inter	-0.0759	0.539	-0.0783	0.5989	0.036583
SB1	RC1-F5	MF-inter	-0.0777	0.5428	0.002	0.3425	0.030132
LSB1	RC2-F1	MF-inter	-0.0781	0.5436	-0.0554	0.5198	-0.004094
SB2	RC2-F1	MF-inter	-0.0808	0.5491	-0.0894	0.6398	-0.012605
CAR1-SB	CAR2-F2	MF-inter	-0.1036	0.5989	-0.1305	0.7752	-0.027332
SB1	RC1-F2	MF-inter	-0.1061	0.6049	-0.183	0.9117	-0.023072
SB2	RC1-F2	MF-inter	-0.1077	0.6078	-0.1637	0.8683	-0.04445
CAR2-SB	RC1-F5	MF-inter	-0.1102	0.6129	-0.0986	0.6696	-0.006019
CAR1-F1	LSB1	MF-inter	-0.1112	0.6158	0.0247	0.2845	-0.007011
CAR1-F4	SB2	MF-inter	-0.1155	0.6269	-0.1431	0.8142	-0.00819
CAR2-F2	SB2	MF-inter	-0.1159	0.6277	-0.0602	0.5369	-0.008566
CAR1-F1	SB2	MF-inter	-0.1182	0.6331	-0.0945	0.6554	-0.010633
LSB1	CAR2-F1	MF-inter	-0.1243	0.6471	-0.0508	0.5046	-0.026528
CAR2-SB	RC1-F4	MF-inter	-0.1245	0.6475	-0.1677	0.8781	-0.053144
CAR1-F1	CAR2-SB	MF-inter	-0.1253	0.6494	-0.0372	0.4592	-0.012414
LSB1	RC1-F2	MF-inter	-0.1253	0.6494	-0.0913	0.6456	-0.053821
CAR2-SB	RC2-F2	MF-inter	-0.1254	0.6495	-0.2302	0.9734	-0.059709
CAR1-F1	RC1-SB	MF-inter	-0.1452	0.6904	-0.1602	0.8599	-0.012453
LSB2	RC1-F5	MF-inter	-0.1519	0.7034	-0.1368	0.7958	-0.03652
LSB2	CAR2-F2	MF-inter	-0.1544	0.7082	-0.1399	0.8059	-0.03007
CAR1-F4	CAR2-SB	MF-inter	-0.1578	0.7159	-0.1355	0.7921	-0.039479
LSB1	RC1-F5	MF-inter	-0.159	0.7186	-0.0676	0.5625	-0.034491
LSB2	RC2-F2	MF-inter	-0.1611	0.7231	-0.1311	0.7774	-0.06742
CAR1-F2	CAR2-SB	MF-inter	-0.1782	0.7572	-0.0001	0.3482	-0.085838
RC1-SB	RC2-F1	MF-inter	-0.1795	0.7602	-0.0542	0.5161	-0.04341
CAR1-SB	RC1-F4	MF-inter	-0.1836	0.7689	-0.1771	0.8999	-0.114782
CAR1-F4	LSB2	MF-inter	-0.1973	0.7929	-0.0545	0.5173	-0.069981
CAR2-F3	RC1-SB	MF-inter	-0.1979	0.7941	-0.2092	0.9532	-0.13795
CAR1-F3	LSB1	MF-inter	-0.2098	0.8135	-0.1203	0.7419	-0.072966
CAR2-SB	RC1-F2	MF-inter	-0.2119	0.8169	-0.2238	0.968	-0.093098
LSB2	RC1-F3	MF-inter	-0.2168	0.8257	-0.2016	0.9434	-0.135447
LSB1	CAR2-F2	MF-inter	-0.2267	0.8412	-0.0303	0.4373	-0.061916
CAR1-SB	RC2-F1	MF-inter	-0.2273	0.8418	-0.2514	0.9858	-0.105009
CAR1-F3	CAR2-SB	MF-inter	-0.2334	0.8501	-0.0822	0.6133	-0.078939
LSB2	CAR2-F1	MF-inter	-0.2367	0.8546	-0.145	0.8189	-0.096307
SB2	RC1-F4	MF-inter	-0.2404	0.8602	-0.1776	0.9009	-0.117063
SB2	RC2-F2	MF-inter	-0.2784	0.9089	-0.3088	0.9984	-0.111223
LSB1	RC1-F1	MF-inter	-0.2815	0.9126	-0.2746	0.9931	-0.125735
SB1	RC1-F3	MF-inter	-0.2815	0.9128	-0.1084	0.7009	-0.136544
CAR2-F2	RC2-SB	MF-inter	-0.2873	0.9194	-0.2225	0.9665	-0.086569
SB1	RC1-F4	MF-inter	-0.2968	0.9281	-0.2008	0.9419	-0.118617
SB1	RC2-F2	MF-inter	-0.3043	0.935	-0.1675	0.8778	-0.090071
CAR1-F4	RC1-SB	MF-inter	-0.3056	0.9361	-0.1791	0.9032	-0.107268
SB2	RC1-F5	MF-inter	-0.3109	0.9412	-0.1633	0.8672	-0.111051
CAR1-SB	RC2-F2	MF-inter	-0.335	0.9607	-0.2975	0.9975	-0.162121
CAR2-F1	RC1-SB	MF-inter	-0.339	0.9629	-0.195	0.9329	-0.133594
CAR1-F2	RC2-SB	MF-inter	-0.3402	0.9638	-0.2435	0.9821	-0.156423
SB1	RC2-F1	MF-inter	-0.3538	0.971	-0.1732	0.8914	-0.108844
CAR1-SB	RC1-F5	MF-inter	-0.3633	0.9751	-0.2324	0.9748	-0.169281
CAR1-F3	RC2-SB	MF-inter	-0.388	0.9833	-0.3144	0.9986	-0.179949
RC1-SB	RC2-F2	MF-inter	-0.4491	0.9962	-0.2815	0.9953	-0.212204
RC2-SB	RC2-F2	MF-intra	0.3233	0.0175	0.1038	0.1441	0.132927
RC2-SB	RC2-F1	MF-intra	0.1896	0.0822	0.0633	0.208	0.100679
RC1-SB	RC1-F1	MF-intra	0.1705	0.0978	0.2661	0.0346	0.105947
CAR1-SB	CAR1-F3	MF-intra	0.1579	0.1108	-0.0313	0.4406	0.077632
CAR1-SB	CAR1-F2	MF-intra	0.0939	0.1955	-0.0316	0.4412	0.028837
CAR2-SB	CAR2-F3	MF-intra	0.0514	0.2695	-0.1264	0.7634	-0.002412
CAR2-SB	CAR2-F1	MF-intra	-0.0046	0.3786	0.0289	0.2749	0.035819
CAR1-SB	CAR1-F4	MF-intra	-0.0784	0.5441	-0.0584	0.53	-0.033368
CAR2-SB	CAR2-F2	MF-intra	-0.1105	0.6138	0.0248	0.2845	0.000432
RC1-SB	RC1-F3	MF-intra	-0.1443	0.688	-0.0797	0.6036	-0.07111
CAR1-SB	CAR1-F1	MF-intra	-0.1881	0.7771	-0.1481	0.8278	-0.074052
RC1-SB	RC1-F5	MF-intra	-0.1896	0.7797	-0.1209	0.7445	-0.039932
RC1-SB	RC1-F4	MF-intra	-0.2036	0.8036	-0.1363	0.7946	-0.087058
RC1-SB	RC1-F2	MF-intra	-0.2237	0.8373	-0.1379	0.7993	-0.093137
CAR1-SB	RC1-SB	MM	0.2853	0.0274	0.2979	0.0252	0.161751
CAR1-SB	LSB2	MM	0.2503	0.0434	0.2202	0.0519	0.131288
SB2	RC2-SB	MM	0.2158	0.0627	0.1728	0.0814	0.106695
CAR1-SB	CAR2-SB	MM	0.2152	0.0633	0.0336	0.2651	0.09404
CAR2-SB	RC2-SB	MM	0.2012	0.0726	0.0341	0.2639	0.09404
LSB1	SB2	MM	0.1358	0.1361	0.0972	0.1528	0.098804
LSB1	RC2-SB	MM	0.116	0.1637	-0.0511	0.5055	0.060058
LSB2	RC1-SB	MM	0.0933	0.1969	0.0416	0.2475	0.091263
LSB1	CAR2-SB	MM	0.0786	0.2222	0.0672	0.2011	0.059457
CAR1-SB	SB1	MM	0.0556	0.2629	0.0837	0.1732	0.028567
CAR2-SB	SB2	MM	0.0372	0.2958	-0.0065	0.365	0.018676
LSB2	CAR2-SB	MM	0.0145	0.3389	-0.0381	0.4625	0.023553
SB1	RC1-SB	MM	0.0143	0.3391	-0.0047	0.3596	0.056292
CAR1-SB	SB2	MM	0.0095	0.3499	-0.0592	0.5328	-0.010727
LSB2	SB1	MM	-0.0129	0.3979	0.0957	0.1544	0.025829
CAR1-SB	RC2-SB	MM	-0.0189	0.4097	-0.0488	0.4977	-0.040267
CAR1-SB	LSB1	MM	-0.0385	0.4536	-0.1237	0.7541	-0.036056
SB1	SB2	MM	-0.049	0.4774	-0.0618	0.5422	0.01257
CAR2-SB	RC1-SB	MM	-0.0779	0.5431	-0.092	0.6479	-0.013734
LSB2	RC2-SB	MM	-0.0963	0.5831	-0.0106	0.3771	-0.052891
LSB1	RC1-SB	MM	-0.1249	0.6485	-0.1623	0.8645	-0.042207
SB2	RC1-SB	MM	-0.1437	0.6864	-0.0788	0.6009	-0.065774
LSB1	LSB2	MM	-0.1457	0.6915	-0.1518	0.8371	-0.072669
RC1-SB	RC2-SB	MM	-0.2863	0.9186	-0.1551	0.8459	-0.136871
SB1	CAR2-SB	MM	-0.2896	0.9216	-0.115	0.7247	-0.113043
LSB1	SB1	MM	-0.328	0.9556	-0.1545	0.8442	-0.141515
SB1	RC2-SB	MM	-0.3303	0.9574	-0.2651	0.9909	-0.134263
LSB2	SB2	MM	-0.3873	0.9829	-0.3064	0.9983	-0.221521
